# Supplementary material for: Torulaspora delbrueckii Phenotypic and Metabolic Profiling towards Its Biotechnological Exploitation
Source: J Fungi (Basel). 2022 May 26;8(6):569. doi: 10.3390/jof8060569 (PMC9225199; doi:10.3390/jof8060569)
Supplement: Supplementary file 1 [file jof-08-00569-s001.zip]

Archive with 7 entries (7 files):
- Supplementary Figure S1.pdf
- Supplementary Figure S2.pdf
- Supplementary Figure S3.pdf
- Supplementary Figure S4.pdf
- Supplementary Figure S5.pdf
- Supplementary Table S1.xlsx
- Supplementary Table S2.xlsx
