# Supplementary material for: Torulaspora delbrueckii Phenotypic and Metabolic Profiling towards Its Biotechnological Exploitation
Source: J Fungi (Basel). 2022 May 26;8(6):569. doi: 10.3390/jof8060569 (PMC9225199; doi:10.3390/jof8060569)
Supplement: Supplementary file 1 [file jof-08-00569-s001.zip › Supplementary Table S1.xlsx]

## Sheet: Sheet1
Supplementary Table S1 – Technological and geographical origins of the 40 Torulaspora delbrueckii strains used in this study.
T. delbrueckii strain collection code	Official collection codes	Biological Origin	Geographical Origin	Provided by
T1	ISA 1229	Wine	Portugal
T2	PYCC 3209	Unknown	Netherlands
T3	PYCC 2916	Other beverages	Indonesia
T4	PYCC 2477	Unknown	Unknown	Type strain of T. delbrueckii
T5	ISA 1549	Water	Portugal
T8	PYCC 5323	Bread	Portugal
T9	PYCC 5321	Bread	Portugal
T11		Food	Portugal	CBMA, University of Minho, Portugal
T13		Food	Portugal	CBMA, University of Minho, Portugal
T14		Food	Portugal	CBMA, University of Minho, Portugal
T15		Wine	France	Carole Camarasa, INRAE, Montpellier
T19		Wine	France	Carole Camarasa, INRAE, Montpellier
T22		Bread	France	Carole Camarasa, INRAE, Montpellier
T23		Bread	France	Carole Camarasa, INRAE, Montpellier
T26		Arboreal / Soil	France	Carole Camarasa, INRAE, Montpellier
T27		Arboreal / Soil	France	Carole Camarasa, INRAE, Montpellier
T28		Arboreal / Soil	France	Carole Camarasa, INRAE, Montpellier
T30	Zymaflore® Alpha	Wine	Unknown	Commercial strain (Laffort®)
T34	EVN 1129	Wine	Portugal	Filomena Duarte
T35	EVN 1141	Wine	Portugal	Filomena Duarte
T36	EVN 1155	Wine	Portugal	Filomena Duarte
T38		Wine	Spain	Javier Ruiz (Complutense University of Madrid, Spain)
T39		Wine	Spain	Javier Ruiz (Complutense University of Madrid, Spain)
T40		Wine	Spain	Javier Ruiz (Complutense University of Madrid, Spain)
T41		Wine	Spain	Javier Ruiz (Complutense University of Madrid, Spain)
T42	PYCC 2478	Food	Japan	Jose Paulo Sampaio (FCT, UNL)
T43	PYCC 2713	Unknown	Unknown	Jose Paulo Sampaio (FCT, UNL)
T44	PYCC 2844	Clinical	Brazil	Jose Paulo Sampaio (FCT, UNL)
T45	PYCC 2913	Other beverages	Manchuria, China	Jose Paulo Sampaio (FCT, UNL)
T46	PYCC 2999	Water	USA	Jose Paulo Sampaio (FCT, UNL)
T47	PYCC 4739	Water	Portugal	Jose Paulo Sampaio (FCT, UNL)
T50	PYCC 6819	Arboreal / Soil	Portugal	Jose Paulo Sampaio (FCT, UNL)
T51	PYCC 7193	Arboreal / Soil	Portugal	Jose Paulo Sampaio (FCT, UNL)
T56	PYCC 8309	Food	Portugal	Jose Paulo Sampaio (FCT, UNL)
T57	PYCC 8413	Arboreal / Soil	Canada	Jose Paulo Sampaio (FCT, UNL)
T58	PYCC 8414	Arboreal / Soil	Japan	Jose Paulo Sampaio (FCT, UNL)
T59	PYCC 8415	Arboreal / Soil	Canada	Jose Paulo Sampaio (FCT, UNL)
T60	PYCC 8416	Arboreal / Soil	Portugal	Jose Paulo Sampaio (FCT, UNL)
T63	PYCC 8419	Arboreal / Soil	France	Jose Paulo Sampaio (FCT, UNL)
T64	PYCC 8420	Arboreal / Soil	Romania	Jose Paulo Sampaio (FCT, UNL)
