# Supplementary material for: Torulaspora delbrueckii Phenotypic and Metabolic Profiling towards Its Biotechnological Exploitation
Source: J Fungi (Basel). 2022 May 26;8(6):569. doi: 10.3390/jof8060569 (PMC9225199; doi:10.3390/jof8060569)
Supplement: Supplementary file 1 [file jof-08-00569-s001.zip › Supplementary Table S2.xlsx]

## Sheet: Sheet1
Supplementary Table S2: Performance scores of the predictive classification algorithms after 10-fold cross validation, using the Orange data mining software for T. delbrueckii technological groups classification.
AUC – Area under the ROC curve; CA – classification accuracy; F1 – score representing harmonic mean of the precision and recall; precision - fraction of relevant instances among the retrieved instances (also called positive predictive value); recall – fraction of the total amount of relevant instances that were actually retrieved.
Model	AUC	CA	F1	Precision	Recall
Naive Bayes	0.797141	0.05	0.0153846	0.00909091	0.05
Constant	0.138331	0.075	0.0517989	0.0401042	0.075
Tree	0.511592	0.225	0.207667	0.194643	0.225
SVM (1)	0.39915	0.325	0.242196	0.20625	0.325
kNN	0.604328	0.325	0.284393	0.255774	0.325
Logistic Regression	0.611669	0.325	0.315778	0.322321	0.325
AdaBoost	0.573416	0.35	0.335222	0.326071	0.35
Random Forest	0.698609	0.35	0.299043	0.270833	0.35
SGD	0.608192	0.375	0.368599	0.364583	0.375
CN2 rule inducer	0.662674	0.375	0.356141	0.345673	0.375
Neural Network	0.718315	0.4	0.37484	0.361667	0.4
